# Supplementary material for: Effect of plasma free fatty acid supply on the rate of ceramide synthesis in different muscle types in the rat
Source: PLoS One. 2017 Nov 2;12(11):e0187136. doi: 10.1371/journal.pone.0187136 (PMC5667851; doi:10.1371/journal.pone.0187136)
Supplement: S1 Table — (XLSX) [file pone.0187136.s001.xlsx]

## Sheet: S1
S1 Table. Correlation between ceramide synthesis rate and the content of individual sphingolipid molecular species in rat diaphragm. Table lists Pearson's r correlation coefficients. Values marked red display significant correlation with Bonferroni corrected p-value of p<0.0042.
	Diaphragm
	Bonferroni corrected p < 0.0042.
	Sph	SPA	C14-Cer	C16-Cer	C18:1-Cer	C18-Cer	C20-Cer	C22-Cer	C24:1-Cer	C24-Cer	Total CER
CerFSR AUC (%h)	-.2383	-.2789	.4259	.4218	.1605	.2957	.0490	.3719	-.0500	.5683	.4651
	p=.205	p=.136	p=.019	p=.020	p=.397	p=.113	p=.797	p=.043	p=.793	p=.001	p=.010
