# Supplementary material for: Effect of plasma free fatty acid supply on the rate of ceramide synthesis in different muscle types in the rat
Source: PLoS One. 2017 Nov 2;12(11):e0187136. doi: 10.1371/journal.pone.0187136 (PMC5667851; doi:10.1371/journal.pone.0187136)
Supplement: S2 Table — (XLSX) [file pone.0187136.s002.xlsx]

## Sheet: S2
S2 Table. Correlation between ceramide synthesis rate and the content of individual sphingolipid molecular species in rat heart. Table lists Pearson's r correlation coefficients. Values marked red display significant correlation with Bonferroni corrected p-value of p<0.0042.
	Heart
	Bonferroni corrected p < 0.0042.
	Sph	SPA	C14-Cer	C16-Cer	C18:1-Cer	C18-Cer	C20-Cer	C22-Cer	C24:1-Cer	C24-Cer	Total CER
CerFSR AUC (%h)	.1868	.8500	.2295	.4911	.3342	.3217	.4083	.7729	.6401	.7109	.7694
	p=.323	p=.000	p=.223	p=.006	p=.071	p=.083	p=.025	p=.000	p=.000	p=.000	p=.000
