# Supplementary material for: Effect of plasma free fatty acid supply on the rate of ceramide synthesis in different muscle types in the rat
Source: PLoS One. 2017 Nov 2;12(11):e0187136. doi: 10.1371/journal.pone.0187136 (PMC5667851; doi:10.1371/journal.pone.0187136)
Supplement: S3 Table — (XLSX) [file pone.0187136.s003.xlsx]

## Sheet: S3
S3 Table. Correlation between ceramide synthesis rate and the content of individual sphingolipid molecular species in rat soleus muscle. Table lists Pearson's r correlation coefficients. Values marked red display significant correlation with Bonferroni corrected p-value of p<0.0042
	Soleus
	Bonferroni corrected p < 0.0042.
	Sph	SPA	C14-Cer	C16-Cer	C18:1-Cer	C18-Cer	C20-Cer	C22-Cer	C24:1-Cer	C24-Cer	Total CER
CerFSR AUC (%h)	.0710	.3138	.2337	.3305	.1831	.5970	.3955	.5112	.6597	.4923	.6235
	p=.709	p=.091	p=.214	p=.074	p=.333	p=.000	p=.031	p=.004	p=.000	p=.006	p=.000
