# Supplementary material for: Effect of plasma free fatty acid supply on the rate of ceramide synthesis in different muscle types in the rat
Source: PLoS One. 2017 Nov 2;12(11):e0187136. doi: 10.1371/journal.pone.0187136 (PMC5667851; doi:10.1371/journal.pone.0187136)
Supplement: S4 Table — (XLSX) [file pone.0187136.s004.xlsx]

## Sheet: S4
S4 Table. Correlation between ceramide synthesis rate and the content of individual sphingolipid molecular species in rat white gastrocnemius muscle. Table lists Pearson's r correlation coefficients. Values marked red display significant correlation with Bonferroni corrected p-value of p<0.0042.
	White Gastroc
	Bonferroni corrected p < 0.0042.
	Sph	SPA	C14-Cer	C16-Cer	C18:1-Cer	C18-Cer	C20-Cer	C22-Cer	C24:1-Cer	C24-Cer	Total CER
CerFSR AUC (%h)	.3208	.3003	.3620	.6811	.3883	.5423	.5645	.5670	.2491	.3910	.6445
	p=.084	p=.107	p=.049	p=.000	p=.034	p=.002	p=.001	p=.001	p=.184	p=.033	p=.000
