# Supplementary material for: Effect of plasma free fatty acid supply on the rate of ceramide synthesis in different muscle types in the rat
Source: PLoS One. 2017 Nov 2;12(11):e0187136. doi: 10.1371/journal.pone.0187136 (PMC5667851; doi:10.1371/journal.pone.0187136)
Supplement: S5 Table — (XLSX) [file pone.0187136.s005.xlsx]

## Sheet: S5
S5 Table. Correlation between rat diaphragm sphingolipid composition and synthesis rate, plasma free fatty acids composition and appearance rate and whole-body insulin resistance (HOMA-IR). Table lists Pearson's r correlation coefficients. Values marked red display significant correlation with Bonferroni corrected p-value of p<0.00023.
	Diaphragm
	Bonferroni corrected p < 0.00023
	Sph	SPA	C14-Cer	C16-Cer	C18:1-Cer	C18-Cer	C20-Cer	C22-Cer	C24:1-Cer	C24-Cer	Total CER	CerFSR AUC (%h)
14:0-FA (GC)	-.2888	.0910	.5666	.6039	.2208	.5155	.1912	.5998	.1992	.6388	.7175	.5950
	p=.122	p=.633	p=.001	p=.000	p=.241	p=.004	p=.312	p=.000	p=.291	p=.000	p=.000	p=.001
16:0-FA (GC)	-.2626	-.0458	.3832	.4486	.2278	.5766	.2035	.5978	.1658	.6149	.6746	.7235
	p=.161	p=.810	p=.037	p=.013	p=.226	p=.001	p=.281	p=.000	p=.381	p=.000	p=.000	p=.000
16:1-FA (GC)	-.2154	.0373	.4996	.5703	.2372	.5740	.2152	.6147	.2062	.5700	.7095	.5840
	p=.253	p=.845	p=.005	p=.001	p=.207	p=.001	p=.253	p=.000	p=.274	p=.001	p=.000	p=.001
18:0-FA (GC)	-.3152	-.0805	.4250	.4599	.2663	.5658	.2089	.6188	.1327	.6163	.6722	.7765
	p=.090	p=.672	p=.019	p=.011	p=.155	p=.001	p=.268	p=.000	p=.485	p=.000	p=.000	p=.000
18:1-FA (GC)	-.3640	-.0891	.3209	.4013	.2496	.5535	.1853	.6527	.1519	.5877	.6451	.7380
	p=.048	p=.640	p=.084	p=.028	p=.183	p=.002	p=.327	p=.000	p=.423	p=.001	p=.000	p=.000
18:2-FA (GC)	-.3650	-.1148	.2966	.3747	.2426	.5298	.1847	.6426	.1447	.5774	.6227	.7589
	p=.047	p=.546	p=.111	p=.041	p=.197	p=.003	p=.329	p=.000	p=.445	p=.001	p=.000	p=.000
20:0-FA (GC)	-.2885	-.0891	.3018	.3489	.2216	.5338	.2040	.6360	.1175	.5826	.6136	.7241
	p=.122	p=.639	p=.105	p=.059	p=.239	p=.002	p=.280	p=.000	p=.536	p=.001	p=.000	p=.000
18:3-FA (GC)	-.3540	-.1228	.2947	.3773	.2332	.5265	.1969	.6475	.1437	.5770	.6243	.7637
	p=.055	p=.518	p=.114	p=.040	p=.215	p=.003	p=.297	p=.000	p=.449	p=.001	p=.000	p=.000
22:0-FA (GC)	-.2835	-.1077	.2817	.3503	.2335	.5368	.2056	.6147	.1218	.5815	.6129	.7307
	p=.129	p=.571	p=.131	p=.058	p=.214	p=.002	p=.276	p=.000	p=.521	p=.001	p=.000	p=.000
20:4-FA (GC)	-.2606	-.0680	.3974	.4109	.2548	.5111	.1522	.5616	.0850	.5982	.6081	.7464
	p=.164	p=.721	p=.030	p=.024	p=.174	p=.004	p=.422	p=.001	p=.655	p=.000	p=.000	p=.000
24:0-FA (GC)	-.2851	-.1139	.2882	.3549	.1924	.4918	.2064	.6152	.1018	.5876	.5977	.7635
	p=.127	p=.549	p=.122	p=.054	p=.308	p=.006	p=.274	p=.000	p=.592	p=.001	p=.000	p=.000
20:5-FA (GC)	-.2525	-.1247	.3461	.3122	.3272	.5097	.2275	.6506	.1425	.5152	.5827	.6235
	p=.178	p=.511	p=.061	p=.093	p=.078	p=.004	p=.227	p=.000	p=.452	p=.004	p=.001	p=.000
24:1-FA (GC)	.1398	.1073	.4975	.5311	-.0004	.1869	.1691	.2295	-.0090	.1607	.3334	.1111
	p=.461	p=.572	p=.005	p=.003	p=.998	p=.323	p=.372	p=.223	p=.962	p=.396	p=.072	p=.559
22:6-FA (GC)	-.3026	-.1399	.3815	.3843	.3137	.5196	.2437	.6825	.1604	.5260	.6222	.6648
	p=.104	p=.461	p=.037	p=.036	p=.091	p=.003	p=.194	p=.000	p=.397	p=.003	p=.000	p=.000
C16-FAra (nmol/min) (GC)	-.3856	-.1296	.3809	.3902	.2607	.5043	.1641	.5910	.1160	.5611	.5988	.7437
	p=.035	p=.495	p=.038	p=.033	p=.164	p=.004	p=.386	p=.001	p=.542	p=.001	p=.000	p=.000
FFAra (nmol/min) (GC)	-.4436	-.1441	.3521	.3916	.2696	.5104	.1571	.6298	.1358	.5792	.6154	.7707
	p=.014	p=.448	p=.056	p=.032	p=.150	p=.004	p=.407	p=.000	p=.474	p=.001	p=.000	p=.000
Total FFA (GC)	-.3412	-.0933	.3342	.4071	.2458	.5514	.1940	.6423	.1522	.5945	.6484	.7522
	p=.065	p=.624	p=.071	p=.026	p=.190	p=.002	p=.304	p=.000	p=.422	p=.001	p=.000	p=.000
HOMA-IR	-.3078	.0601	.4091	.4986	.1248	.5046	.2045	.5604	.0414	.5515	.6178	.6364
	p=.104	p=.757	p=.028	p=.006	p=.519	p=.005	p=.287	p=.002	p=.831	p=.002	p=.000	p=.000
