# Supplementary material for: Effect of plasma free fatty acid supply on the rate of ceramide synthesis in different muscle types in the rat
Source: PLoS One. 2017 Nov 2;12(11):e0187136. doi: 10.1371/journal.pone.0187136 (PMC5667851; doi:10.1371/journal.pone.0187136)
Supplement: S6 Table — (XLSX) [file pone.0187136.s006.xlsx]

## Sheet: S6
S6 Table. Correlation between rat heart sphingolipid composition and synthesis rate, plasma free fatty acids composition and appearance rate and whole-body insulin resistance (HOMA-IR). Table lists Pearson's r correlation coefficients. Values marked red display significant correlation with Bonferroni corrected p-value of p<0.00023.
	Heart
	Bonferroni corrected p < 0.00023
	Sph	SPA	C14-Cer	C16-Cer	C18:1-Cer	C18-Cer	C20-Cer	C22-Cer	C24:1-Cer	C24-Cer	Total CER	CerFSR AUC (%h)
14:0-FA (GC)	.0662	.7420	.1517	.4033	.2974	.2787	.2027	.7543	.6966	.7014	.6729	.7541
	p=.728	p=.000	p=.424	p=.027	p=.110	p=.136	p=.283	p=.000	p=.000	p=.000	p=.000	p=.000
16:0-FA (GC)	.1340	.8588	.0789	.3485	.3176	.3197	.3319	.8454	.7156	.7249	.7399	.8608
	p=.480	p=.000	p=.678	p=.059	p=.087	p=.085	p=.073	p=.000	p=.000	p=.000	p=.000	p=.000
16:1-FA (GC)	.0469	.7523	.0884	.3613	.2367	.2858	.2203	.7847	.6762	.7043	.6747	.7338
	p=.806	p=.000	p=.642	p=.050	p=.208	p=.126	p=.242	p=.000	p=.000	p=.000	p=.000	p=.000
18:0-FA (GC)	.1352	.8910	.1507	.4365	.3478	.3591	.4398	.8879	.7189	.7746	.8274	.9142
	p=.476	p=.000	p=.427	p=.016	p=.060	p=.051	p=.015	p=.000	p=.000	p=.000	p=.000	p=.000
18:1-FA (GC)	.1443	.8824	.0719	.3800	.3813	.3427	.3240	.8900	.7234	.7399	.7647	.8948
	p=.447	p=.000	p=.706	p=.038	p=.038	p=.064	p=.081	p=.000	p=.000	p=.000	p=.000	p=.000
18:2-FA (GC)	.1679	.8923	.0715	.3835	.3881	.3389	.3473	.8823	.7138	.7246	.7660	.9003
	p=.375	p=.000	p=.707	p=.036	p=.034	p=.067	p=.060	p=.000	p=.000	p=.000	p=.000	p=.000
20:0-FA (GC)	.1903	.8918	.1093	.3659	.3936	.3905	.3813	.8555	.6992	.7213	.7686	.8797
	p=.314	p=.000	p=.565	p=.047	p=.031	p=.033	p=.038	p=.000	p=.000	p=.000	p=.000	p=.000
18:3-FA (GC)	.1889	.9055	.0888	.3762	.3809	.3529	.3559	.8791	.7115	.7282	.7682	.8928
	p=.317	p=.000	p=.641	p=.040	p=.038	p=.056	p=.054	p=.000	p=.000	p=.000	p=.000	p=.000
22:0-FA (GC)	.1598	.8778	.0435	.3376	.3736	.3295	.3068	.8547	.7329	.7056	.7300	.8791
	p=.399	p=.000	p=.819	p=.068	p=.042	p=.075	p=.099	p=.000	p=.000	p=.000	p=.000	p=.000
20:4-FA (GC)	.0550	.8141	.0410	.4490	.4104	.2498	.2981	.8281	.7352	.6795	.7340	.8888
	p=.773	p=.000	p=.829	p=.013	p=.024	p=.183	p=.110	p=.000	p=.000	p=.000	p=.000	p=.000
24:0-FA (GC)	.1481	.8835	.0783	.4086	.3871	.3331	.3696	.8630	.7407	.7212	.7771	.8950
	p=.435	p=.000	p=.681	p=.025	p=.035	p=.072	p=.044	p=.000	p=.000	p=.000	p=.000	p=.000
20:5-FA (GC)	.0910	.7683	.0629	.3261	.2799	.3358	.2064	.7110	.6574	.5493	.6069	.7437
	p=.632	p=.000	p=.741	p=.079	p=.134	p=.070	p=.274	p=.000	p=.000	p=.002	p=.000	p=.000
24:1-FA (GC)	.0169	.1833	.1658	.1802	.0080	.1339	.2457	.2111	.0377	.3278	.2849	.0030
	p=.929	p=.332	p=.381	p=.341	p=.966	p=.481	p=.191	p=.263	p=.843	p=.077	p=.127	p=.988
22:6-FA (GC)	.1099	.8098	.0884	.3473	.2864	.3552	.2166	.7610	.6794	.6054	.6480	.7642
	p=.563	p=.000	p=.642	p=.060	p=.125	p=.054	p=.250	p=.000	p=.000	p=.000	p=.000	p=.000
C16-FAra (nmol/min) (GC)	.1540	.8899	.0793	.3821	.3709	.3403	.3430	.8820	.7233	.7354	.7682	.8962
	p=.416	p=.000	p=.677	p=.037	p=.044	p=.066	p=.064	p=.000	p=.000	p=.000	p=.000	p=.000
FFAra (nmol/min) (GC)	.2205	.8721	.1604	.4572	.4312	.3805	.4797	.8925	.6482	.7867	.8428	.9082
	p=.242	p=.000	p=.397	p=.011	p=.017	p=.038	p=.007	p=.000	p=.000	p=.000	p=.000	p=.000
Total FFA (GC)	.1986	.8950	.1426	.4565	.4317	.3746	.4463	.9114	.6701	.7835	.8381	.9241
	p=.293	p=.000	p=.452	p=.011	p=.017	p=.041	p=.013	p=.000	p=.000	p=.000	p=.000	p=.000
HOMA-IR	.1199	.7820	.1015	.4262	.4712	.3925	.3490	.8875	.6706	.7911	.7993	.8316
	p=.536	p=.000	p=.600	p=.021	p=.010	p=.035	p=.063	p=.000	p=.000	p=.000	p=.000	p=.000
