# Supplementary material for: Effect of plasma free fatty acid supply on the rate of ceramide synthesis in different muscle types in the rat
Source: PLoS One. 2017 Nov 2;12(11):e0187136. doi: 10.1371/journal.pone.0187136 (PMC5667851; doi:10.1371/journal.pone.0187136)
Supplement: S7 Table — (XLSX) [file pone.0187136.s007.xlsx]

## Sheet: S7
S7 Table. Correlation between rat soleus muscle sphingolipid composition and synthesis rate, plasma free fatty acids composition and appearance rate and whole-body insulin resistance (HOMA-IR). Table lists Pearson's r correlation coefficients. Values marked red display significant correlation with Bonferroni corrected p-value of p<0.00023.
	Soleus
	Bonferroni corrected p < 0.00023
	Sph	SPA	C14-Cer	C16-Cer	C18:1-Cer	C18-Cer	C20-Cer	C22-Cer	C24:1-Cer	C24-Cer	Total CER	CerFSR AUC (%h)
14:0-FA (GC)	.4070	.4714	.3935	.5635	.2568	.6471	.6825	.5984	.7845	.7564	.7987	.6623
	p=.026	p=.009	p=.031	p=.001	p=.171	p=.000	p=.000	p=.000	p=.000	p=.000	p=.000	p=.000
16:0-FA (GC)	.1376	.2505	.1775	.4303	.3560	.7258	.4421	.3636	.6225	.5579	.7101	.7347
	p=.469	p=.182	p=.348	p=.018	p=.054	p=.000	p=.014	p=.048	p=.000	p=.001	p=.000	p=.000
16:1-FA (GC)	.2516	.3563	.3104	.5558	.2704	.6808	.5791	.4802	.6655	.6670	.7612	.6641
	p=.180	p=.053	p=.095	p=.001	p=.148	p=.000	p=.001	p=.007	p=.000	p=.000	p=.000	p=.000
18:0-FA (GC)	.1038	.2611	.1791	.4189	.3491	.7274	.4412	.3909	.6795	.5614	.7194	.8384
	p=.585	p=.163	p=.344	p=.021	p=.059	p=.000	p=.015	p=.033	p=.000	p=.001	p=.000	p=.000
18:1-FA (GC)	.0845	.2070	.1397	.3419	.3654	.7065	.3721	.3445	.6139	.5177	.6663	.7753
	p=.657	p=.272	p=.461	p=.064	p=.047	p=.000	p=.043	p=.062	p=.000	p=.003	p=.000	p=.000
18:2-FA (GC)	.0757	.1992	.1189	.3078	.3828	.7102	.3462	.3268	.5967	.4923	.6501	.7787
	p=.691	p=.291	p=.531	p=.098	p=.037	p=.000	p=.061	p=.078	p=.001	p=.006	p=.000	p=.000
20:0-FA (GC)	.0784	.1873	.1205	.3107	.4022	.7528	.3754	.3141	.6108	.5191	.6807	.7404
	p=.681	p=.322	p=.526	p=.095	p=.028	p=.000	p=.041	p=.091	p=.000	p=.003	p=.000	p=.000
18:3-FA (GC)	.1066	.2184	.1374	.3140	.3966	.7369	.3618	.3359	.6075	.5064	.6707	.7715
	p=.575	p=.246	p=.469	p=.091	p=.030	p=.000	p=.049	p=.070	p=.000	p=.004	p=.000	p=.000
22:0-FA (GC)	.0432	.1481	.0859	.3089	.4222	.7102	.3280	.2659	.5663	.4754	.6372	.7266
	p=.821	p=.435	p=.652	p=.097	p=.020	p=.000	p=.077	p=.155	p=.001	p=.008	p=.000	p=.000
20:4-FA (GC)	.0373	.1530	.1366	.3693	.3803	.6335	.3781	.3345	.5834	.5003	.6281	.7446
	p=.845	p=.419	p=.471	p=.045	p=.038	p=.000	p=.039	p=.071	p=.001	p=.005	p=.000	p=.000
24:0-FA (GC)	.0725	.1641	.0941	.2941	.4210	.7204	.3226	.2989	.6142	.4620	.6450	.7647
	p=.703	p=.386	p=.621	p=.115	p=.021	p=.000	p=.082	p=.109	p=.000	p=.010	p=.000	p=.000
20:5-FA (GC)	.0729	.2067	.1178	.3446	.4003	.6762	.4243	.2573	.5883	.5205	.6479	.6089
	p=.702	p=.273	p=.535	p=.062	p=.028	p=.000	p=.019	p=.170	p=.001	p=.003	p=.000	p=.000
24:1-FA (GC)	.3971	.5307	.6409	.6154	-.0061	.3387	.5871	.5191	.4291	.5554	.5509	.1607
	p=.030	p=.003	p=.000	p=.000	p=.974	p=.067	p=.001	p=.003	p=.018	p=.001	p=.002	p=.396
22:6-FA (GC)	.1512	.2756	.1868	.3901	.3900	.7084	.4636	.3289	.6410	.5670	.6980	.6544
	p=.425	p=.140	p=.323	p=.033	p=.033	p=.000	p=.010	p=.076	p=.000	p=.001	p=.000	p=.000
C16-FAra (nmol/min) (GC)	.0988	.2217	.1452	.3543	.3759	.7219	.3870	.3484	.6192	.5253	.6802	.7757
	p=.604	p=.239	p=.444	p=.055	p=.041	p=.000	p=.035	p=.059	p=.000	p=.003	p=.000	p=.000
FFAra (nmol/min) (GC)	.1190	.1976	.1852	.3118	.3669	.7392	.3384	.4406	.6109	.5046	.6760	.8374
	p=.531	p=.295	p=.327	p=.093	p=.046	p=.000	p=.067	p=.015	p=.000	p=.004	p=.000	p=.000
Total FFA (GC)	.1105	.2129	.1801	.3037	.3613	.7231	.3401	.4248	.6312	.5046	.6687	.8542
	p=.561	p=.259	p=.341	p=.103	p=.050	p=.000	p=.066	p=.019	p=.000	p=.004	p=.000	p=.000
HOMA-IR	.0955	.2467	.2601	0.3764	.2071	.5725	.3774	.4695	.5728	.5336	.6147	.7774
	p=.622	p=.197	p=.173	p=.044	p=.281	p=.001	p=.044	p=.010	p=.001	p=.003	p=.000	p=.000
