# Supplementary material for: Effect of plasma free fatty acid supply on the rate of ceramide synthesis in different muscle types in the rat
Source: PLoS One. 2017 Nov 2;12(11):e0187136. doi: 10.1371/journal.pone.0187136 (PMC5667851; doi:10.1371/journal.pone.0187136)
Supplement: S8 Table — (XLSX) [file pone.0187136.s008.xlsx]

## Sheet: S8
S8 Table. Correlation between rat white gastrocnemius muscle sphingolipid composition and synthesis rate, plasma free fatty acids composition and appearance rate and whole-body insulin resistance (HOMA-IR). Table lists Pearson's r correlation coefficients. Values marked red display significant correlation with Bonferroni corrected p-value of p<0.00023.
	White Gastroc
	Bonferroni corrected p < 0.00023
	Sph	SPA	C14-Cer	C16-Cer	C18:1-Cer	C18-Cer	C20-Cer	C22-Cer	C24:1-Cer	C24-Cer	Total CER	CerFSR AUC (%h)
14:0-FA (GC)	.0881	.5474	.3232	.6186	.3532	.7686	.5964	.5732	.3882	.5417	.8032	.7866
	p=.643	p=.002	p=.081	p=.000	p=.056	p=.000	p=.001	p=.001	p=.034	p=.002	p=.000	p=.000
16:0-FA (GC)	.3168	.3727	.1642	.6628	.3299	.7799	.5802	.5672	.4442	.4635	.8166	.7892
	p=.088	p=.043	p=.386	p=.000	p=.075	p=.000	p=.001	p=.001	p=.014	p=.010	p=.000	p=.000
16:1-FA (GC)	.2315	.4135	.2795	.6062	.3494	.8196	.5845	.5565	.4183	.5025	.8268	.7556
	p=.218	p=.023	p=.135	p=.000	p=.058	p=.000	p=.001	p=.001	p=.021	p=.005	p=.000	p=.000
18:0-FA (GC)	.3236	.3723	.1146	.7001	.3488	.7496	.5380	.5312	.3954	.4172	.7918	.8189
	p=.081	p=.043	p=.547	p=.000	p=.059	p=.000	p=.002	p=.003	p=.031	p=.022	p=.000	p=.000
18:1-FA (GC)	.3622	.3328	.0990	.6960	.3155	.7232	.5734	.5623	.3406	.3936	.7658	.8030
	p=.049	p=.072	p=.603	p=.000	p=.089	p=.000	p=.001	p=.001	p=.065	p=.031	p=.000	p=.000
18:2-FA (GC)	.3745	.3195	.0612	.6901	.3025	.6995	.5497	.5414	.3257	.3615	.7414	.7960
	p=.041	p=.085	p=.748	p=.000	p=.104	p=.000	p=.002	p=.002	p=.079	p=.050	p=.000	p=.000
20:0-FA (GC)	.3948	.3415	.0852	.7049	.3040	.7412	.5717	.5610	.3683	.3898	.7819	.7666
	p=.031	p=.065	p=.655	p=.000	p=.102	p=.000	p=.001	p=.001	p=.045	p=.033	p=.000	p=.000
18:3-FA (GC)	.3780	.3196	.0717	.6988	.3095	.7052	.5612	.5483	.3383	.3656	.7504	.7957
	p=.039	p=.085	p=.707	p=.000	p=.096	p=.000	p=.001	p=.002	p=.067	p=.047	p=.000	p=.000
22:0-FA (GC)	.3653	.3208	.0477	.6792	.3003	.7296	.5388	.5306	.3649	.3678	.7617	.7507
	p=.047	p=.084	p=.802	p=.000	p=.107	p=.000	p=.002	p=.003	p=.047	p=.046	p=.000	p=.000
20:4-FA (GC)	.3160	.3825	.0314	.5885	.3179	.7497	.4904	.4760	.3397	.3631	.7408	.7576
	p=.089	p=.037	p=.869	p=.001	p=.087	p=.000	p=.006	p=.008	p=.066	p=.049	p=.000	p=.000
24:0-FA (GC)	.3553	.3778	.0312	.6846	.2776	.7087	.5354	.5359	.3468	.3619	.7472	.7607
	p=.054	p=.040	p=.870	p=.000	p=.137	p=.000	p=.002	p=.002	p=.060	p=.049	p=.000	p=.000
20:5-FA (GC)	.3385	.2996	.1035	.5712	.3885	.7500	.4083	.4287	.3425	.3126	.7254	.6470
	p=.067	p=.108	p=.586	p=.001	p=.034	p=.000	p=.025	p=.018	p=.064	p=.093	p=.000	p=.000
24:1-FA (GC)	.1097	.0231	.4412	.2745	.2035	.1751	.2520	.2234	.2407	.4974	.3085	.2622
	p=.564	p=.904	p=.015	p=.142	p=.281	p=.355	p=.179	p=.235	p=.200	p=.005	p=.097	p=.162
22:6-FA (GC)	.3253	.3081	.1420	.6090	.4075	.7462	.4678	.4721	.3516	.3413	.7434	.7016
	p=.079	p=.098	p=.454	p=.000	p=.025	p=.000	p=.009	p=.008	p=.057	p=.065	p=.000	p=.000
C16-FAra (nmol/min) (GC)	.3583	.3415	.0982	.6911	.3195	.7343	.5654	.5552	.3616	.3971	.7740	.8034
	p=.052	p=.065	p=.606	p=.000	p=.085	p=.000	p=.001	p=.001	p=.050	p=.030	p=.000	p=.000
FFAra (nmol/min) (GC)	.3975	.2735	.0876	.6908	.3518	.6531	.5698	.5706	.3204	.3362	.7128	.8544
	p=.030	p=.144	p=.645	p=.000	p=.057	p=.000	p=.001	p=.001	p=.084	p=.069	p=.000	p=.000
Total FFA (GC)	.4184	.2849	.0890	.6554	.3664	.6740	.5817	.5877	.3577	.3573	.7256	.8487
	p=.021	p=.127	p=.640	p=.000	p=.046	p=.000	p=.001	p=.001	p=.052	p=.053	p=.000	p=.000
HOMA-IR	.2729	.3636	.1075	.6750	.2349	.5785	.6092	.5697	.2803	.4394	.6778	.7990
	p=.152	p=.053	p=.579	p=.000	p=.220	p=.001	p=.000	p=.001	p=.141	p=.017	p=.000	p=.000
